# Supplementary material for: Goat PDGFRB: unique mRNA expression profile in gonad and significant association between genetic variation and litter size
Source: R Soc Open Sci. 2019 Jan 30;6(1):180805. doi: 10.1098/rsos.180805 (PMC6366220; doi:10.1098/rsos.180805)
Supplement: Supplementary Material-Genotype data of the indel loci [file rsos180805supp2.xlsx]

## Sheet: 10 bp indel 
ID	Sample	Genotypes	First-born Litter size
1	DQY1	II	1
2	DQY2	ID	1
3	DQY3	II	1
4	DQY4	II	1
5	DQY5	II	1
6	DQY7	II	1
7	DQY9	II	1
8	DQY10	II	1
9	DQY11	II	1
10	DQY12	II	1
11	DQY13	ID	1
12	DQY14	II	1
13	DQY15	II	1
14	DQY16	II	1
15	DQY17	II	1
16	DQY18	II	1
17	DQY19	II	1
18	DQY20	II	1
19	DQY22	ID	1
20	DQY23	II	1
21	DQY24	ID	1
22	DQY37	II	1
23	DQY38	II	1
24	DQY25	II	1
25	DQY26	ID	1
26	DQY27	II	1
27	DQY28	II	1
28	DQY30	ID	1
29	DQY31	II	1
30	DQY32	II	1
31	DQY33	II	1
32	DQY34	II	1
33	DQY36	II	1
34	DQY40	II	1
35	DQY42	II	1
36	DQY46	II	1
37	DQY47	II	1
38	DQY48	II	1
39	DQY49	II	1
40	DQY50	II	1
41	DQY51	II	1
42	DQY52	II	1
43	DQY53	II	1
44	DQY54	ID	1
45	DQY55	II	1
46	DQY56	II	1
47	DQY57	II	1
48	DQY58	II	1
49	DQY59	II	1
50	DQY60	II	1
51	JX1	II	2
52	JX2	ID	2
53	JX3	II	2
54	JX5	II	2
55	JX6	II	2
56	JX7	II	2
57	JX8	II	2
58	JX9	II	2
59	JX10	II	2
60	JX11	II	2
61	JX12	II	2
62	JX14	ID	2
63	JX15	ID	2
64	JX16	II	2
65	JX17	II	2
66	JX18	ID	2
67	JX19	II	2
68	JX20	II	2
69	JX21	II	2
70	JX22	ID	2
71	JX23	II	2
72	JX24	II	2
73	JX25	II	2
74	JX26	II	2
75	JX27	ID	2
76	JX28	II	2
77	JX29	II	2
78	JX30	II	2
79	JX31	ID	2
80	JX32	II	2
81	JX34	ID	2
82	JX37	II	2
83	JX38	ID	2
84	JX39	ID	2
85	JX40	II	2
86	JX41	ID	2
87	JX42	ID	2
88	JX43	II	2
89	JX45	ID	2
90	JX46	ID	2
91	JX49	II	2
92	JX50	II	2
93	JX51	II	2
94	JX52	II	2
95	JX53	ID	2
96	JX54	II	2
97	JX55	II	2
98	JX56	II	2
99	JX57	II	2
100	JX58	II	2
101	DQY77	II	1
102	DQY80	II	1
103	DQY82	II	2
104	DQY85	II	1
105	DQY103	II	1
106	DQY105	II	1
107	DQY106	II	1
108	DQY107	II	1
109	DQY108	II	1
110	DQY110	II	1
111	DQY111	II	1
112	DQY113	II	1
113	DQY116	II	1
114	DQY117	II	1
115	DQY118	II	1
116	DQY119	II	1
117	DQY120	II	1
118	DQY121	II	1
119	DQY124	II	1
120	DQY126	II	1
121	DQY222	II	1
122	DQY224	II	1
123	DQY225	II	1
124	DQY226	II	1
125	DQY227	II	1
126	DQY229	II	1
127	DQY230	II	1
128	DQY231	II	1
129	DQY232	II	1
130	XY55	II	1
131	XY56	II	1
132	XY57	II	1
133	XY58	II	1
134	XY59	II	1
135	XY60	II	1
136	XY62	II	1
137	XY63	II	1
138	XY64	II	1
139	XY65	II	1
140	XY66	II	1
141	XY67	II	1
142	XY68	II	1
143	XY69	II	1
144	XY70	II	1
145	XY71	II	1
146	XY72	II	1
147	XY73	II	1
148	XY74	II	1
149	XY75	II	1
150	XY76	II	1
151	XY77	II	1
152	JX59	II	2
153	JX60	ID	2
154	JX61	II	2
155	JX62	II	2
156	JX63	II	2
157	JX64	II	2
158	JX65	II	2
159	JX66	II	2
160	JX67	II	2
161	JX68	II	2
162	JX69	II	2
163	JX70	II	2
164	JX71	II	2
165	JX72	ID	2
166	JX73	II	2
167	JX74	II	2
168	JX75	II	2
169	JX76	II	2
170	JX77	II	2
171	JX78	II	2
172	JX79	ID	2
173	JX80	II	2
174	JX81	ID	2
175	JX82	ID	2
176	JX83	ID	2
177	JX84	II	2
178	JX85	II	2
179	JX86	II	2
180	JX87	II	2
181	JX88	II	2
182	JX89	II	2
183	JX90	II	2
184	JX91	II	2
185	JX92	II	2
186	JX93	II	2
187	JX94	II	2
188	JX95	II	2
189	JX96	II	2
190	174	II	2
191	175	II	2
192	176	II	2
193	187	II	2
194	190	II	2
195	JX97	II	2
196	JX98	II	2
197	JX99	II	2
198	JX100	II	2
199	JX101	II	2
200	JX102	ID	2
201	XY80	II	1
202	XY81	II	1
203	107	II	1
204	109	II	1
205	110	II	1
206	111	ID	1
207	112	II	1
208	113	ID	1
209	114	II	1
210	115	II	1
211	116	II	1
212	117	II	1
213	118	II	1
214	119	II	1
215	120	II	1
216	121	II	1
217	122	II	1
218	124	II	1
219	125	ID	1
220	126	II	1
221	127	II	1
222	128	II	1
223	129	II	1
224	131	II	1
225	132	II	1
226	133	II	1
227	134	II	1
228	135	II	1
229	148	II	1
230	149	II	1
231	150	ID	1
232	151	ID	1
233	152	II	1
234	153	II	1
235	154	II	1
236	155	II	1
237	156	II	1
238	157	II	1
239	158	II	1
240	159	II	1
241	160	II	1
242	161	II	1
243	163	ID	1
244	164	II	1
245	165	II	1
246	166	II	1
247	167	II	1
248	168	II	1
249	170	II	1
250	171	II	1
251	172	II	1
252	173	II	1
253	JX103	II	2
254	JX104	ID	2
255	JX105	II	2
256	JX106	II	2
257	JX107	II	2
258	JX108	II	2
259	JX109	II	2
260	JX110	II	2
261	JX111	II	2
262	JX112	II	2
263	JX113	II	2
264	JX114	II	2
265	JX115	II	2
266	JX116	II	2
267	JX117	II	2
268	JX118	II	2
269	JX119	II	2
270	JX120	II	2
271	JX122	II	2
272	JX123	ID	2
273	JX124	II	2
274	JX125	II	2
275	JX126	II	2
276	JX127	II	2
277	JX128	II	2
278	JX129	ID	2
279	JX130	II	2
280	JX131	II	2
281	JX132	II	2
282	JX133	II	2
283	JX134	II	2
284	JX135	II	2
285	JX136	II	2
286	JX137	II	2
287	JX138	II	2
288	JX139	ID	2
289	JX140	II	2
290	JX141	II	2
291	JX142	ID	2
292	JX143	ID	2
293	JX144	II	2
294	JX145	II	2
295	SBJ29	II	2
296	SBJ30	ID	2
297	SBJ31	II	2
298	SBJ32	II	2
299	SBJ33	II	2
300	SBJ35	II	2
301	177	II	1
302	178	II	1
303	179	II	1
304	181	II	1
305	182	II	1
306	183	II	1
307	185	II	1
308	186	II	1
309	188	II	1
310	189	II	1
311	191	II	1
312	192	II	1
313	193	ID	1
314	194	ID	1
315	195	II	1
316	196	II	1
317	197	ID	1
318	198	II	1
319	199	II	1
320	200	II	1
321	201	II	1
322	202	II	1
323	203	II	1
324	204	II	1
325	205	II	1
326	207	II	1
327	208	II	1
328	209	II	1
329	210	II	1
330	211	II	1
331	212	II	1
332	213	II	1
333	214	II	1
334	215	II	1
335	216	II	1
336	217	II	1
337	218	II	1
338	219	ID	1
339	220	II	1
340	221	II	1
341	222	II	1
342	223	II	1
343	224	II	1
344	225	II	1
345	226	II	1
346	228	ID	1
347	229	II	1
348	230	II	1
349	232	II	1
350	233	II	1
351	SBJ36	II	2
352	SBJ37	II	2
353	SBJ38	II	2
354	SBJ39	ID	2
355	SBJ40	ID	2
356	SBJ41	II	2
357	SBJ42	II	2
358	SBJ43	II	2
359	SBJ44	II	2
360	SBJ45	II	2
361	SBJ46	II	2
362	SBJ47	II	2
363	SBJ48	II	2
364	SBJ49	II	2
365	SBJ50	ID	2
366	SBJ51	II	3
367	SBJ53	II	2
368	SBJ54	II	2
369	SBJ55	II	2
370	SBJ56	II	2
371	JX146	II	2
372	JX147	II	2
373	JX148	II	2
374	341	II	2
375	342	II	2
376	344	II	2
377	345	II	2
378	346	II	2
379	YY-202	II	2
380	YY-203	II	2
381	YY-204	II	2
382	YY-205	II	2
383	YY-206	II	2
384	YY-207	II	2
385	YY-208	II	2
386	YY-209	II	2
387	YY-210	II	2
388	YY-211	II	2
389	YY-212	II	2
390	YY-214	II	2
391	YY-215	II	2
392	YY-216	II	2
393	YY-217	ID	2
394	YY-218	II	2
395	YY-220	II	2
396	YY-221	II	2
397	YY-222	II	2
398	YY-223	II	2
399	YY-224	II	2
400	YY-225	II	2
401	234	II	1
402	235	II	1
403	236	II	1
404	237	II	1
405	238	II	1
406	239	II	1
407	240	ID	1
408	241	II	1
409	242	II	1
410	243	II	1
411	244	II	1
412	245	II	1
413	246	II	1
414	247	II	1
415	248	II	1
416	249	II	1
417	250	II	1
418	251	II	1
419	252	II	1
420	253	II	1
421	254	II	1
422	255	II	1
423	256	II	1
424	257	II	1
425	258	II	1
426	259	II	1
427	260	II	1
428	261	II	1
429	262	II	1
430	263	II	1
431	264	II	1
432	265	II	1
433	266	ID	1
434	267	II	1
435	268	II	1
436	270	II	1
437	272	II	1
438	273	II	1
439	274	II	1
440	276	II	1
441	277	II	1
442	279	II	1
443	280	II	1
444	281	II	1
445	282	II	1
446	283	II	1
447	284	II	1
448	287	II	1
449	288	II	1
450	289	ID	1
451	YY-226	II	2
452	YY-227	II	2
453	YY-228	II	2
454	YY-229	II	2
455	YY-230	II	2
456	YY-231	II	2
457	YY-232	II	2
458	YY-233	II	2
459	YY-234	II	2
460	YY-235	II	2
461	YY-236	II	2
462	YY-237	II	2
463	YY-238	II	2
464	YY-239	II	2
465	YY-240	II	2
466	YY-241	ID	2
467	YY-242	II	2
468	YY-243	II	2
469	YY-244	II	2
470	YY-246	II	2
471	YL1	II	2
472	YL2	II	2
473	YL3	II	2
474	YL4	II	2
475	YL5	II	2
476	YL6	II	2
477	YY-116	II	2
478	YY-117	II	2
479	YY-118	II	2
480	YY-119	II	2
481	YY-120	II	2
482	YY-121	II	2
483	YY-122	ID	2
484	YY-123	II	2
485	YY-124	II	2
486	YY-125	II	2
487	YY-126	II	2
488	YY-127	II	2
489	YY-128	II	2
490	YY-129	II	2
491	YY-130	ID	2
492	YY-131	II	2
493	YY-132	II	2
494	YY-133	II	2
495	YY-134	II	2
496	YY-135	II	2
497	YY-136	II	2
498	YY-137	II	2
499	YY-138	II	2
500	YY-139	II	2
501	290	II	1
502	291	II	1
503	292	II	1
504	293	II	1
505	294	II	1
506	295	II	1
507	296	ID	1
508	297	II	1
509	298	ID	1
510	299	ID	1
511	300	ID	1
512	301	II	1
513	302	II	1
514	303	II	1
515	304	II	1
516	305	II	1
517	306	II	1
518	307	ID	1
519	308	II	1
520	309	II	1
521	310	II	1
522	311	ID	1
523	312	II	1
524	313	II	1
525	314	II	1
526	315	II	1
527	316	II	1
528	317	II	1
529	318	ID	1
530	319	ID	1
531	321	II	1
532	322	II	1
533	323	II	1
534	324	ID	1
535	325	II	1
536	326	II	1
537	327	II	1
538	328	II	1
539	329	II	1
540	330	ID	1
541	331	II	1
542	332	II	1
543	333	II	1
544	335	II	1
545	336	II	1
546	337	II	1
547	338	II	1
548	339	II	1
549	340	ID	1
550	347	II	1
551	YY-140	ID	2
552	YY-141	II	2
553	YY-142	ID	2
554	YY-143	II	2
555	YY-144	II	2
556	YY-145	II	2
557	YY-146	II	2
558	YY-147	II	2
559	YY-148	ID	2
560	YY-149	II	2
561	YY-150	II	2
562	YY-151	II	2
563	YY-152	II	2
564	YY-154	II	2
565	YY-155	II	2
566	YY-156	II	2
567	YY-157	II	2
568	YY-158	II	2
569	YY-159	II	2
570	YY-160	II	2
571	YY-161	ID	2
572	YY-162	II	2
573	YY-163	II	2
574	YY-164	II	2
575	YY-165	II	2
576	YY-190	ID	2
577	YY-191	II	2
578	YY-192	II	2
579	YY-193	II	2
580	YY-194	II	2
581	YY-195	II	2
582	YY-196	II	2
583	YY-197	II	2
584	YY-198	II	2
585	YY-199	II	2
586	YY-200	II	2
587	SB111	II	2
588	SB114	II	2
589	SB115	II	2
590	SB116	ID	2
591	SB117	II	2
592	SB118	II	2
593	SB119	II	2
594	SB120	II	2
595	SB121	II	2
596	SB122	ID	2
597	SB123	II	2
598	SB124	II	2
599	454	ID	1
600	455	II	1
601	348	II	1
602	349	II	1
603	350	II	1
604	351	II	1
605	352	ID	1
606	353	II	1
607	354	ID	1
608	355	II	1
609	356	II	1
610	357	II	1
611	358	II	1
612	359	II	1
613	360	II	1
614	361	II	1
615	362	II	1
616	363	II	1
617	364	II	1
618	365	II	1
619	366	II	1
620	367	II	1
621	368	II	1
622	369	II	1
623	370	II	1
624	371	ID	1
625	372	ID	1
626	373	II	1
627	374	II	1
628	375	DD	1
629	377	II	1
630	378	II	1
631	379	II	1
632	380	ID	1
633	381	II	1
634	382	II	1
635	383	II	1
636	384	II	1
637	385	II	1
638	386	ID	1
639	387	II	1
640	389	II	1
641	390	II	1
642	391	II	1
643	392	ID	1
644	393	II	1
645	394	II	1
646	395	II	1
647	396	II	1
648	397	ID	1
649	398	II	1
650	399	II	1
651	YY-166	II	2
652	YY-167	II	2
653	YY-168	II	2
654	YY-169	II	2
655	YY-170	II	2
656	YY-171	II	2
657	YY-172	II	2
658	YY-173	II	2
659	YY-174	II	2
660	YY-175	II	2
661	YY-176	II	2
662	467	II	2
663	471	II	2
664	486	II	2
665	491	II	2
666	YY-177	II	2
667	YY-179	II	2
668	YY-180	II	2
669	YY-181	II	2
670	YY-182	II	2
671	YY-183	II	2
672	YY-184	II	2
673	YY-186	II	2
674	YY-187	ID	2
675	YY-188	II	2
676	YY-189	ID	2
677	663	II	2
678	664	ID	2
679	665	II	2
680	666	DD	2
681	677	ID	2
682	JX4	II	2
683	JX13	II	2
684	JX33	II	2
685	JX35	II	2
686	JX36	II	2
687	JX44	II	2
688	JX47	II	2
689	JX48	II	2
690	DQY43	II	3
691	HSC-49	II	2
692	HSC-50	ID	2
693	HSC-51	II	2
694	HSC-52	II	2
695	HSC-53	ID	2
696	HSC-54	II	2
697	HSC-55	II	2
698	HSC-56	ID	2
699	HSC-57	II	2
700	HSC-58	ID	2
701	456	II	1
702	457	II	1
703	458	II	1
704	459	II	1
705	460	II	1
706	461	II	1
707	462	II	1
708	463	II	1
709	464	II	1
710	465	ID	1
711	466	II	1
712	468	II	1
713	469	II	1
714	470	II	1
715	472	II	1
716	473	II	1
717	474	II	1
718	475	II	1
719	476	II	1
720	477	II	1
721	478	II	1
722	479	II	1
723	480	II	1
724	481	II	1
725	482	II	1
726	484	II	1
727	485	II	1
728	487	II	1
729	488	II	1
730	489	II	1
731	490	II	1
732	492	II	1
733	493	II	1
734	494	II	1
735	495	II	1
736	496	ID	1
737	497	II	1
738	498	II	1
739	499	II	1
740	500	II	1
741	501	II	1
742	502	II	1
743	503	II	1
744	504	II	1
745	505	II	1
746	506	II	1
747	507	II	1
748	508	II	1
749	509	II	1
750	510	II	1
751	HSC-59	DD	2
752	HSC-60	II	2
753	HSC-1	II	2
754	HSC-2	II	2
755	HSC-3	II	2
756	HSC-4	II	2
757	HSC-5	II	2
758	HSC-6	II	2
759	HSC-7	II	2
760	HSC-8	II	2
761	HSC-9	II	2
762	HSC-10	II	2
763	HSC-11	II	2
764	HSC-12	II	2
765	HSC-13	II	2
766	HSC-14	II	2
767	HSC-15	II	2
768	HSC-16	II	2
769	HSC-17	II	2
770	HSC-18	II	2
771	HSC-19	II	2
772	HSC-20	ID	2
773	HSC-21	II	2
774	HSC-22	II	2
775	HSC-23	II	2
776	HSC-24	II	2
777	HSC-29	II	2
778	HSC-32	II	2
779	HSC-35	II	2
780	HSC-36	II	2
781	HSC-37	II	2
782	HSC-38	II	2
783	HSC-39	II	2
784	HSC-41	II	2
785	HSC-42	II	2
786	HSC-43	ID	2
787	HSC-44	ID	2
788	HSC-45	II	2
789	HSC-46	II	2
790	HSC-47	II	2
791	HSC-48	II	2
792	HSC-79	II	2
793	HSC-80	II	2
794	HSC-81	II	2
795	HSC-82	II	2
796	HSC-83	II	2
797	HSC-84	II	2
798	HSC-85	II	2
799	HSC-86	ID	2
800	HSC-87	II	2
801	HSC-88	II	2
802	511	II	1
803	512	ID	1
804	513	II	1
805	514	ID	1
806	515	II	1
807	516	II	1
808	517	II	1
809	518	II	1
810	519	II	1
811	520	II	1
812	521	II	1
813	522	II	1
814	523	II	1
815	524	II	1
816	525	II	1
817	635	II	1
818	636	ID	1
819	637	II	1
820	638	II	1
821	639	II	1
822	640	II	1
823	641	II	1
824	642	II	1
825	643	II	1
826	644	II	1
827	645	II	1
828	646	II	1
829	647	II	1
830	648	II	1
831	649	II	1
832	650	II	1
833	651	II	1
834	652	II	1
835	653	II	1
836	654	II	1
837	655	II	1
838	656	II	1
839	657	II	1
840	658	II	1
841	659	II	1
842	660	II	1
843	661	II	1
844	662	II	1
845	667	ID	1
846	668	II	1
847	669	II	1
848	670	II	1
849	672	II	1
850	673	II	1
851	153	II	2
852	189	II	2
853	201	II	2
854	SB-2	II	2
855	SB-4	II	2
856	SB-5	II	2
857	SB-6	II	2
858	SB-7	ID	2
859	SB-8	II	2
860	SB-9	II	2
861	SB-10	ID	2
862	SB-11	ID	2
863	SB-12	ID	2
864	SB-13	ID	2
865	SB-14	ID	2
866	SB-15	ID	2
867	SB-16	ID	2
868	SB-17	ID	2
869	SB-19	ID	2
870	SB-20	ID	2
871	SB-21	ID	2
872	SB-22	ID	2
873	SB-23	ID	2
874	SB-24	ID	2
875	SB-26	II	2
876	SB-27	II	2
877	SB-28	II	2
878	SB-29	II	2
879	SB-30	II	2
880	SB-31	II	2
881	SB-33	II	2
882	SB-34	II	2
883	SB-36	II	2
884	SB-37	ID	2
885	SB-38	ID	2
886	SB-39	ID	2
887	SB-40	ID	2
888	SB-41	ID	2
889	SB-42	ID	2
890	SB-43	ID	2
891	SB-44	ID	2
892	SB-45	ID	2
893	SB-46	II	2
894	SB-47	II	2
895	SB-48	II	2
896	SB-49	ID	2
897	SB-50	ID	2
898	SB-51	ID	2
899	SB-52	ID	2
900	SB-53	ID	2
901	674	II	1
902	675	ID	1
903	676	II	1
904	679	II	1
905	680	ID	1
906	682	II	1
907	683	II	1
908	684	II	1
909	685	II	1
910	686	II	1
911	687	ID	1
912	688	II	1
913	689	II	1
914	690	ID	1
915	691	ID	1
916	692	ID	1
917	693	II	1
918	694	ID	1
919	697	II	1
920	699	II	1
921	700	II	1
922	701	II	1
923	702	II	1
924	703	II	1
925	704	II	1
926	705	II	1
927	XY78	II	1
928	XY79	II	1
929	DQY8	II	1
930	DQY29	II	1
931	DQY35	II	1
932	DQY41	II	1
933	DQY45	ID	1
934	DQY75	ID	1
935	DQY79	II	1
936	DQY87	II	1
937	DQY88	II	1
938	DQY109	II	1
939	DQY114	II	1
940	DQY223	ID	1
941	DQY228	II	1
942	DQY233	II	1
943	HSC-25	II	1
944	HSC-26	II	1
945	HSC-27	II	1
946	HSC-28	II	1
947	HSC-30	II	1
948	HSC-31	II	1
949	HSC-33	II	1
950	HSC-90	II	1
951	SB-54	ID	3
952	SB-55	ID	2
953	SB-56	ID	2
954	SB-57	ID	2
955	SB-58	ID	2
956	SB-59	ID	2
957	SB-60	ID	2
958	SB-62	ID	2
959	SB-63	ID	2
960	SB-64	ID	2
961	SB-65	ID	2
962	SB-66	ID	2
963	SB-67	ID	2
964	SB-68	ID	2
965	SB-69	ID	2
966	SB-70	ID	2
967	SB-71	ID	2
968	SB-72	ID	2
969	SB-73	ID	2
970	SB-74	ID	2
971	SB-75	ID	2
972	SB-77	ID	2
973	SB-78	ID	2
974	SB-79	ID	2
975	SB-80	ID	2
976	SB-81	ID	2
977	SB-82	ID	2
978	SB-83	ID	2
979	SB-84	II	2
980	SB-85	II	2
981	SB-89	ID	2
982	SB-91	ID	3
983	SB-92	II	3
984	SB-93	II	3
985	SB-94	II	3
986	SB-95	II	3
987	SB-96	II	2
988	SB-97	II	2
989	SB-98	II	2
990	SB-99	II	2
991	SB-100	II	2
992	SB-101	ID	2
993	SB-104	II	2
994	SB-105	II	2
995	SB-106	II	3
996	SB-107	II	3
997	SB-108	II	3
998	SB-109	II	3
999	SB-110	II	3
1000	SB-113	II	2
1001	SB-125	II	2
1002	SB-126	II	2
1003	SB-128	II	2
1004	SB-129	II	2
1005	HSC-92	II	1
1006	HSC-94	II	1
1007	HSC-96	II	1
1008	HSC-97	II	1
1009	HSC-99	II	1
1010	HSC-101	II	1
1011	HSC-104	II	1
1012	HSC-105	II	1
1013	HSC-106	II	1
1014	HSC-108	II	1
1015	HSC-109	ID	1
1016	HSC-110	II	1
1017	HSC-111	ID	1
1018	HSC-112	II	1
1019	HSC-113	II	1
1020	HSC-114	II	1
1021	HSC-115	II	1
1022	HSC-116	II	1
1023	HSC-117	II	1
1024	HSC-118	II	1
1025	HSC-119	II	1
1026	HSC-120	ID	1
1027	HSC-121	II	1
1028	HSC-122	II	1
1029	HSC-123	II	1
1030	HSC-124	II	1
1031	HSC-125	II	1
1032	MH-213	II	1
1033	MH-215	II	1
1034	MH-216	II	1
1035	MH-218	II	1
1036	MH-219	II	1
1037	MH-220	II	1
1038	MH-221	II	1
1039	MH-222	II	1
1040	MH-223	II	1
1041	MH-224	II	1
1042	MH-225	II	1
1043	MH-226	II	1
1044	MH-227	II	1
1045	MH-228	II	1
1046	MH-229	II	2
1047	MH-230	ID	1
1048	MH-231	II	1
1049	MH-232	II	1
1050	MH-233	II	1
1051	MH-234	II	1
1052	MH-235	II	1
1053	MH-236	II	1
1054	MH-237	II	1
1055	MH-238	II	2
1056	MH-239	II	1
1057	MH-241	II	1
1058	MH-242	II	1
1059	MH-243	II	1
1060	MH-244	II	1
1061	MH-245	II	1
1062	MH-248	II	1
1063	MH-250	II	1
1064	MH-252	ID	1
1065	MH-253	II	1
1066	MH-254	II	1
1067	YY-13	ID	1
1068	YY-14	II	1
1069	YY-15	II	1
1070	YY-16	II	1
1071	YY-17	II	1
1072	YY-18	II	1
1073	YY-19	II	1
1074	YY-20	II	1
1075	YY-21	II	1
1076	YY-22	II	1
1077	YY-23	II	1
1078	YY-24	II	1
1079	YY-26	II	1
1080	YY-27	II	1
1081	YY-30	II	1
1082	YY-31	II	1
1083	YY-32	II	1
1084	YY-33	II	1
1085	YY-34	II	1
1086	YY-35	II	1
1087	YY-36	II	1
1088	YY-61	ID	1
1089	YY-62	ID	1
1090	YY-63	ID	1
1091	YY-64	ID	1
1092	YY-65	ID	1
1093	YY-66	ID	1
1094	YY-67	ID	1
1095	YY-68	ID	1
1096	YY-69	ID	1
1097	YY-70	ID	1
1098	YY-71	ID	1
1099	YY-72	II	1
1100	YY-93	II	2
1101	YY-94	ID	1
1102	YY-95	ID	1
1103	YY-96	ID	2
1104	YY-97	ID	1
1105	YY-98	ID	1
1106	YY-99	ID	1
1107	YY-100	ID	1
1108	YY-101	ID	1
1109	YY-102	ID	1
1110	YY-103	ID	1
1111	YY-104	ID	1
1112	YY-105	II	1
1113	YY-106	II	1
1114	YY-107	II	1
1115	YY-108	II	1
1116	YY-109	II	1
1117	YY-110	II	1
1118	YY-111	II	1
1119	YY-112	II	1
1120	YY-113	II	1
1121	YY-114	II	1
1122	YY-115	II	1

## Sheet: 5 bp and 36 bp indel
ID	Sample	Genotypes	First-born Litter size
1	YY-25	DD	1
2	YY-26	DD	1
3	YY-27	ID	1
4	YY-29	ID	1
5	YY-30	DD	1
6	YY-31	DD	1
7	YY-34	DD	1
8	YY-35	DD	1
9	YY-105	DD	1
10	YY-109	DD	1
11	YY-110	DD	1
12	YY-111	DD	1
13	YY-112	DD	1
14	YY-115	DD	1
15	DQY1	ID	1
16	DQY2	DD	1
17	DQY3	DD	1
18	DQY4	DD	1
19	DQY5	II	1
20	DQY6	ID	1
21	DQY7	DD	1
22	DQY8	DD	1
23	DQY9	ID	1
24	DQY10	ID	1
25	DQY11	DD	1
26	DQY12	ID	1
27	DQY13	DD	1
28	DQY14	DD	1
29	DQY15	DD	1
30	DQY16	II	1
31	DQY18	ID	1
32	DQY19	ID	1
33	DQY20	ID	1
34	DQY22	ID	1
35	DQY23	ID	1
36	DQY24	DD	1
37	DQY25	ID	1
38	DQY26	DD	1
39	DQY27	DD	1
40	DQY28	DD	1
41	DQY29	DD	1
42	DQY30	ID	1
43	DQY31	ID	1
44	DQY32	ID	1
45	DQY33	DD	1
46	DQY34	DD	1
47	DQY35	ID	1
48	DQY36	DD	1
49	DQY37	DD	1
50	DQY38	II	1
51	YY-116	II	2
52	YY-117	DD	2
53	YY-118	II	2
54	YY-119	ID	2
55	YY-120	ID	2
56	YY-121	ID	2
57	YY-123	DD	2
58	YY-124	DD	2
59	YY-125	DD	2
60	YY-126	DD	2
61	YY-127	DD	2
62	YY-128	DD	2
63	YY-129	ID	2
64	YY-130	DD	2
65	YY-131	II	2
66	YY-132	ID	2
67	YY-133	DD	2
68	YY-134	DD	2
69	YY-135	DD	2
70	YY-137	DD	2
71	YY-138	ID	2
72	YY-139	DD	2
73	JX97	DD	2
74	JX98	ID	2
75	JX99	DD	2
76	JX100	ID	2
77	JX101	DD	2
78	JX102	ID	2
79	JX104	DD	2
80	JX105	DD	2
81	JX106	DD	2
82	JX107	DD	2
83	JX109	DD	2
84	JX110	DD	2
85	JX111	DD	2
86	JX112	DD	2
87	JX113	DD	2
88	JX114	ID	2
89	JX115	DD	2
90	JX116	DD	2
91	JX119	DD	2
92	JX120	DD	2
93	JX122	ID	2
94	JX123	DD	2
95	JX124	DD	2
96	JX125	DD	2
97	JX126	ID	2
98	JX127	II	2
99	JX128	DD	2
100	JX129	DD	2
101	DQY39	ID	1
102	DQY40	ID	1
103	DQY41	DD	1
104	DQY42	ID	1
105	DQY43	DD	3
106	DQY44	DD	1
107	DQY45	DD	1
108	DQY46	DD	1
109	DQY47	ID	1
110	DQY48	DD	1
111	DQY49	DD	1
112	DQY50	II	1
113	DQY51	ID	1
114	DQY54	DD	1
115	DQY55	DD	1
116	DQY56	II	1
117	DQY57	DD	1
118	DQY58	ID	1
119	DQY59	DD	1
120	DQY60	DD	1
121	DQY75	DD	1
122	DQY77	DD	1
123	DQY80	DD	1
124	DQY82	DD	2
125	DQY83	ID	1
126	DQY85	DD	1
127	DQY87	DD	1
128	DQY88	DD	1
129	DQY89	DD	1
130	DQY102	ID	1
131	DQY103	DD	1
132	DQY105	DD	1
133	DQY106	ID	1
134	DQY107	ID	1
135	DQY108	II	1
136	DQY109	II	1
137	DQY110	ID	1
138	DQY111	DD	1
139	DQY113	DD	1
140	DQY115	DD	1
141	DQY116	ID	1
142	DQY117	DD	1
143	DQY120	DD	1
144	DQY121	DD	1
145	DQY122	DD	1
146	DQY123	DD	1
147	DQY124	DD	1
148	DQY126	DD	1
149	DQY222	DD	1
150	DQY223	DD	1
151	JX130	ID	2
152	JX131	ID	2
153	JX132	DD	2
154	JX133	II	2
155	JX134	II	2
156	JX135	DD	2
157	JX136	II	2
158	JX138	DD	2
159	JX139	DD	2
160	JX140	DD	2
161	JX143	ID	2
162	JX145	DD	2
163	JX1	DD	2
164	JX2	DD	2
165	JX3	DD	2
166	JX4	DD	2
167	JX5	ID	2
168	JX6	DD	2
169	JX7	DD	2
170	JX8	DD	2
171	JX9	ID	2
172	JX10	DD	2
173	JX11	DD	2
174	JX12	DD	2
175	JX13	DD	2
176	JX14	DD	2
177	JX15	ID	2
178	JX16	DD	2
179	JX17	ID	2
180	JX18	DD	2
181	JX19	DD	2
182	JX20	ID	2
183	JX21	DD	2
184	JX22	DD	2
185	JX23	DD	2
186	JX24	DD	2
187	JX25	DD	2
188	JX26	DD	2
189	JX27	ID	2
190	JX28	ID	2
191	JX29	ID	2
192	JX30	DD	2
193	JX31	ID	2
194	JX32	ID	2
195	JX33	ID	2
196	JX34	DD	2
197	JX35	DD	2
198	JX36	DD	2
199	JX37	DD	2
200	JX38	ID	2
201	HSC-26	II	1
202	HSC-27	ID	1
203	HSC-28	DD	1
204	HSC-30	DD	1
205	HSC-31	DD	1
206	HSC-33	DD	1
207	HSC-90	DD	1
208	HSC-91	DD	1
209	HSC-92	DD	1
210	HSC-93	DD	1
211	HSC-94	DD	1
212	HSC-95	DD	1
213	107	DD	1
214	108	DD	1
215	109	ID	1
216	110	DD	1
217	111	ID	1
218	112	DD	1
219	113	II	1
220	114	DD	1
221	115	ID	1
222	116	DD	1
223	117	DD	1
224	118	DD	1
225	119	DD	1
226	120	II	1
227	121	DD	1
228	122	ID	1
229	123	ID	1
230	124	DD	1
231	125	DD	1
232	126	DD	1
233	127	DD	1
234	128	DD	1
235	129	II	1
236	131	II	1
237	132	DD	1
238	133	DD	1
239	134	ID	1
240	135	DD	1
241	148	DD	1
242	149	II	1
243	150	DD	1
244	151	DD	1
245	152	ID	1
246	153	DD	1
247	154	DD	1
248	155	DD	1
249	156	DD	1
250	157	DD	1
251	JX39	DD	2
252	JX40	ID	2
253	JX41	DD	2
254	JX42	DD	2
255	JX43	DD	2
256	JX44	DD	2
257	JX45	ID	2
258	JX46	DD	2
259	JX47	DD	2
260	JX48	DD	2
261	HSC-1	ID	2
262	HSC-2	ID	2
263	HSC-3	ID	2
264	HSC-4	ID	2
265	HSC-5	ID	2
266	HSC-6	II	2
267	HSC-7	ID	2
268	HSC-8	DD	2
269	HSC-9	DD	2
270	HSC-10	DD	2
271	HSC-11	II	2
272	HSC-12	ID	2
273	HSC-13	II	2
274	HSC-14	DD	2
275	HSC-15	ID	2
276	HSC-16	II	2
277	HSC-17	ID	2
278	HSC-18	II	2
279	HSC-19	ID	2
280	HSC-20	DD	2
281	HSC-21	ID	2
282	HSC-22	ID	2
283	HSC-23	DD	2
284	HSC-24	DD	2
285	HSC-32	ID	2
286	HSC-35	DD	2
287	HSC-36	ID	2
288	HSC-39	ID	2
289	HSC-41	DD	2
290	HSC-42	ID	2
291	HSC-43	ID	2
292	HSC-44	DD	2
293	HSC-45	II	2
294	HSC-46	DD	2
295	HSC-47	ID	2
296	HSC-48	DD	2
297	HSC-49	ID	2
298	HSC-50	DD	2
299	HSC-51	ID	2
300	HSC-52	DD	2
301	HSC-25	II	1
302	158	DD	1
303	159	DD	1
304	160	DD	1
305	161	DD	1
306	163	ID	1
307	164	ID	1
308	165	DD	1
309	166	DD	1
310	167	DD	1
311	168	DD	1
312	170	DD	1
313	171	DD	1
314	172	ID	1
315	173	ID	1
316	177	ID	1
317	178	DD	1
318	179	ID	1
319	181	DD	1
320	183	DD	1
321	185	DD	1
322	186	DD	1
323	187	DD	2
324	188	ID	1
325	190	DD	2
326	191	DD	1
327	192	DD	1
328	193	DD	1
329	194	DD	1
330	195	DD	1
331	196	DD	1
332	197	DD	1
333	198	ID	1
334	199	DD	1
335	200	ID	1
336	201	DD	1
337	202	DD	1
338	203	II	1
339	204	DD	1
340	205	DD	1
341	207	ID	1
342	208	ID	1
343	209	ID	1
344	210	DD	1
345	212	DD	1
346	213	ID	1
347	214	DD	1
348	215	DD	1
349	216	ID	1
350	217	DD	1
351	218	DD	1
352	219	ID	1
353	220	DD	1
354	221	DD	1
355	222	DD	1
356	HSC-53	DD	2
357	HSC-54	ID	2
358	HSC-55	ID	2
359	HSC-56	DD	2
360	HSC-57	DD	2
361	HSC-58	ID	2
362	HSC-59	DD	2
363	HSC-81	DD	2
364	HSC-82	ID	2
365	HSC-83	DD	2
366	HSC-84	DD	2
367	HSC-85	ID	2
368	HSC-86	ID	2
369	HSC-87	ID	2
370	HSC-88	DD	2
371	YL1	DD	2
372	YL2	DD	2
373	YL3	ID	2
374	YL4	DD	2
375	YL5	ID	2
376	YL6	ID	2
377	JX49	ID	2
378	JX50	DD	2
379	JX51	ID	2
380	JX52	DD	2
381	JX53	ID	2
382	JX54	DD	2
383	JX55	ID	2
384	JX57	DD	2
385	JX58	ID	2
386	JX59	DD	2
387	JX60	ID	2
388	JX62	DD	2
389	JX63	DD	2
390	JX64	DD	2
391	JX65	II	2
392	JX66	ID	2
393	JX67	DD	2
394	JX68	ID	2
395	JX69	DD	2
396	JX70	DD	2
397	JX71	ID	2
398	JX72	DD	2
399	JX73	DD	2
400	223	DD	1
401	224	ID	1
402	225	DD	1
403	226	ID	1
404	228	DD	1
405	229	ID	1
406	230	DD	1
407	232	DD	1
408	233	DD	1
409	234	ID	1
410	235	DD	1
411	236	ID	1
412	237	DD	1
413	238	DD	1
414	239	ID	1
415	240	DD	1
416	241	ID	1
417	242	DD	1
418	243	DD	1
419	244	DD	1
420	245	ID	1
421	246	DD	1
422	247	ID	1
423	248	ID	1
424	249	DD	1
425	250	DD	1
426	251	DD	1
427	252	ID	1
428	253	DD	1
429	254	DD	1
430	255	DD	1
431	352	DD	1
432	353	ID	1
433	354	DD	1
434	355	ID	1
435	356	DD	1
436	357	DD	1
437	358	ID	1
438	359	ID	1
439	360	DD	1
440	361	ID	1
441	362	DD	1
442	363	ID	1
443	364	DD	1
444	365	DD	1
445	366	DD	1
446	367	DD	1
447	368	DD	1
448	369	ID	1
449	370	DD	1
450	371	DD	1
451	JX74	DD	2
452	JX75	ID	2
453	JX76	DD	2
454	JX77	DD	2
455	JX78	DD	2
456	JX79	DD	2
457	JX80	DD	2
458	JX81	DD	2
459	JX82	DD	2
460	JX83	DD	2
461	JX84	DD	2
462	JX85	DD	2
463	JX86	DD	2
464	JX87	DD	2
465	JX88	ID	2
466	JX89	DD	2
467	JX90	ID	2
468	JX91	DD	2
469	JX92	DD	2
470	JX93	DD	2
471	JX94	ID	2
472	JX95	ID	2
473	JX96	DD	2
474	174	ID	2
475	175	DD	2
476	176	DD	2
477	SBJ29	DD	2
478	SBJ30	DD	2
479	SBJ31	DD	2
480	SBJ32	DD	2
481	SBJ33	ID	2
482	SBJ35	DD	2
483	SBJ36	DD	2
484	SBJ37	DD	2
485	SBJ38	ID	2
486	SBJ39	DD	2
487	SBJ40	DD	2
488	SBJ41	DD	2
489	SBJ42	DD	2
490	SBJ43	DD	2
491	SBJ44	ID	2
492	SBJ45	DD	2
493	SBJ46	DD	2
494	SBJ47	DD	2
495	SBJ48	DD	2
496	SBJ49	DD	2
497	SBJ50	DD	2
498	SBJ51	DD	3
499	SBJ53	DD	2
500	SBJ54	DD	2
501	SBJ56	DD	2
